# Supplementary material for: Effects of Biofertilizer and Green Manure on Soil Bacterial Community in Korla Fragrant Pear Orchard
Source: Microorganisms. 2025 Sep 25;13(10):2252. doi: 10.3390/microorganisms13102252 (PMC12565902; doi:10.3390/microorganisms13102252)
Supplement: Supplementary file 1 [file microorganisms-13-02252-s001.zip]

Archive with 1 entries (1 files):
- microorganisms-3714985-supplementary.pdf
